# Supplementary material for: Protective Effects of Cervus elaphus and Eucommia ulmoides Mixture (KGC01CE) on Muscle Loss and Function in Aged Rats
Source: Curr Issues Mol Biol. 2024 Oct 4;46(10):11190–206. doi: 10.3390/cimb46100664 (PMC11506417; doi:10.3390/cimb46100664)
Supplement: Supplementary file 1 [file cimb-46-00664-s001.zip]

Archive with 1 entries (1 files):
- cimb-3207342-supplementary.pdf
